# Supplementary material for: Automated Computer-Assisted Image Analysis for the Fast Quantification of Kidney Fibrosis
Source: Biology (Basel). 2022 Aug 17;11(8):1227. doi: 10.3390/biology11081227 (PMC9404825; doi:10.3390/biology11081227)
Supplement: Supplementary file 1 [file biology-11-01227-s001.zip]

Archive with 3 entries (2 files):
- biology-1844525-supplementary/
- biology-1844525-supplementary/biology-1844525-supplementary.pdf
- biology-1844525-supplementary/KidneyFibrosisComplete v2.0.cpproj
